# Supplementary material for: Machine Learning-Based Routine Laboratory Tests Predict One-Year Cognitive and Functional Decline in a Population Aged 75+ Years
Source: Brain Sci. 2023 Apr 20;13(4):690. doi: 10.3390/brainsci13040690 (PMC10137192; doi:10.3390/brainsci13040690)
Supplement: Supplementary file 1 [file brainsci-13-00690-s001.zip]

Archive with 1 entries (1 files):
- brainsci-2261121-supplementary.pdf
